# Supplementary material for: Acute intratracheal Pseudomonas aeruginosa infection in cystic fibrosis mice is age-independent
Source: Respir Res. 2011 Nov 7;12(1):148. doi: 10.1186/1465-9921-12-148 (PMC3248876; doi:10.1186/1465-9921-12-148)
Supplement: Additional file 1 — Longitudinal values for spirometric parameters. The comprehensive table shows the courses of each single spirometric parameter. Significant differences are marked in grey. [file 1465-9921-12-148-S1.XLS]

## Sheet: Lufu-Werte.AM
	Table 1 - Longitudinal values for spirometric parameters
		young					old
	unit: ml	B6	CftrMHH	WT	CftrKO		B6	CftrMHH	WT	CftrKO
	Tidal_Volume_pre	0.223904	0.21237	0.266907	0.267933		0.238684	0.210931	0.241246	0.244846
	Tidal_Volume_4_h.p.i.	0.129157	0.155198	0.184581	0.179084		0.133855	0.0833289	0.186432	0.164598
	Tidal_Volume_6_h.p.i.	0.0741317	0.0963377	0.141415	0.12681		0.0800415	0.0742607	0.11211	0.115944
	Tidal_Volume_8_h.p.i.	0.0927197	0.09823	0.148608	0.131669		0.0850657	0.0540167	0.115493	0.129034
	Tidal_Volume_10_h.p.i.	0.110817	0.103577	0.166793	0.147461		0.0766174	0.0807592	0.11944	0.148051
	Tidal_Volume_12_h.p.i.	0.144714	0.143332	0.172727	0.162008		0.0993822	0.079836	0.157183	0.176084
	Tidal_Volume_18_h.p.i.	0.180214	0.166619	0.163433	0.179217		0.166992	0.149581	0.152376	0.168391
	Tidal_Volume_24_h.p.i.	0.151193	0.147635	0.1797	0.157742		0.184022	0.162822	0.14418	0.151437
	Tidal_Volume_48_h.p.i.	0.203412	0.189822	0.238114	0.221646		0.189206	0.19827	0.211507	0.201383
	Tidal_Volume_72_h.p.i.	0.211094	0.175554	0.243097	0.226859		0.232825	0.210017	0.218399	0.22382
	Tidal_Volume_96_h.p.i.	0.221774	0.20673	0.243853	0.233865		0.218277	0.189783	0.231102	0.23948
	Tidal_Volume_120_h.p.i.	0.213441	0.20466	0.253198	0.240601		0.216009	0.174248	0.240676	0.232122
	Tidal_Volume_144_h.p.i.	0.214811	0.212409	0.257754	0.271113		0.230524	0.186722	0.235557	0.235047
	Tidal_Volume_168_h.p.i.	0.220627	0.224506	0.269343	0.241756		0.24458	0.21658	0.231823	0.242882
	Tidal_Volume_192_h.p.i.	0.237836	0.231749	0.27096	0.26561		.	.	0.226224	0.250963
		young					old
	unit:ml	B6	CftrMHH	WT	CftrKO		B6	CftrMHH	WT	CftrKO
	Volume_pre	0.110297	0.108024	0.12992	0.135093		0.125042	0.111503	0.125643	0.120315
	Volume_4_h.p.i.	0.0565431	0.0601018	0.0785865	0.0639248		0.0612323	0.0312927	0.084705	0.0799404
	Volume_6_h.p.i.	0.0182565	0.0339055	0.0553378	0.029505		0.0202327	0.0214025	0.0459816	0.0425689
	Volume_8_h.p.i.	0.0130578	0.0298922	0.0604696	0.047158		0.0222318	0.0067309	0.0507331	0.0413456
	Volume_10_h.p.i.	0.0281877	0.0304136	0.0735626	0.0550011		0.020768	0.0231062	0.0563985	0.0692127
	Volume_12_h.p.i.	0.0595128	0.0563845	0.0755157	0.0642226		0.0315879	0.0216235	0.07449	0.0827523
	Volume_18_h.p.i.	0.0842414	0.0764019	0.0724929	0.0821169		0.0743011	0.0704641	0.0736273	0.0799218
	Volume_24_h.p.i.	0.0713741	0.0649754	0.0801035	0.0718513		0.0936024	0.0843499	0.0681455	0.0734004
	Volume_48_h.p.i.	0.0979612	0.0885494	0.11354	0.110256		0.0980628	0.100138	0.104034	0.110279
	Volume_72_h.p.i.	0.100452	0.0928793	0.125596	0.116758		0.121245	0.106167	0.117741	0.125393
	Volume_96_h.p.i.	0.108135	0.105817	0.116625	0.119285		0.125418	0.0986848	0.122047	0.123749
	Volume_120_h.p.i.	0.107406	0.106206	0.124383	0.127525		0.116973	0.0937365	0.126584	0.122605
	Volume_144_h.p.i.	0.10909	0.104474	0.124901	0.136897		0.121597	0.0980992	0.128357	0.125815
	Volume_168_h.p.i.	0.107252	0.111449	0.13067	0.128822		0.128243	0.113691	0.130506	0.123561
	Volume_192_h.p.i.	0.112661	0.112872	0.133315	0.128804		.	.	0.118756	0.129132
		young					old
	unit: ml/min	B6	CftrMHH	WT	CftrKO		B6	CftrMHH	WT	CftrKO
	Minute_Volume_pre	71.234	73.0369	70.0841	76.4777		48.7489	49.4132	47.4704	48.6049
	Minute_Volume_4_h.p.i.	34.9453	45.1145	45.9547	40.2348		25.3206	18.748	28.2482	30.2248
	Minute_Volume_6_h.p.i.	13.8662	20.4482	36.5181	21.7707		15.7996	13.2992	21.732	23.5231
	Minute_Volume_8_h.p.i.	17.3747	19.8567	40.1039	29.9761		13.5483	6.75796	27.7713	22.9178
	Minute_Volume_10_h.p.i.	22.4922	21.8627	51.4165	44.7815		14.1729	10.4862	31.2885	31.5752
	Minute_Volume_12_h.p.i.	46.9041	42.03	55.2118	48.3271		16.8987	11.8413	35.0446	48.6497
	Minute_Volume_18_h.p.i.	63.2595	66.8307	59.4114	57.9829		38.3228	33.6784	40.9378	46.1093
	Minute_Volume_24_h.p.i.	63.0226	63.2339	57.8812	56.9664		53.0492	53.6973	42.3435	44.2131
	Minute_Volume_48_h.p.i.	73.8183	72.1484	71.1859	65.5532		48.6939	60.3573	48.7677	45.9985
	Minute_Volume_72_h.p.i.	75.7479	62.9432	73.5508	73.4614		62.6081	59.3812	45.8948	54.7381
	Minute_Volume_96_h.p.i.	75.0153	73.414	68.5041	72.0553		56.1926	54.1564	47.9111	51.0688
	Minute_Volume_120_h.p.i.	68.5367	77.2305	76.4326	69.1052		56.9447	44.8646	50.3079	53.9118
	Minute_Volume_144_h.p.i.	67.7925	74.4429	69.2818	68.9572		62.2622	44.2008	45.2348	50.9959
	Minute_Volume_168_h.p.i.	73.9298	78.5907	76.113	69.755		68.3939	58.5584	48.0273	52.8184
	Minute_Volume_192_h.p.i.	82.0967	79.1002	75.0911	68.6136		.	.	49.8596	55.9474
		young					old
	unit: ms	B6	CftrMHH	WT	CftrKO		B6	CftrMHH	WT	CftrKO
	Expiratory time_pre	113.824	100.646	122.972	113.806		151.575	144.129	153.858	157.269
	Expiratory time_4_h.p.i.	152.206	128.651	128.117	144.324		209.48	194.549	259.379	183.404
	Expiratory time_6_h.p.i.	267.476	213.971	142.7	252.395		195.97	245.59	188.222	211.036
	Expiratory time_8_h.p.i.	231.743	205.002	131.249	177.291		224.026	216.194	164.113	161.36
	Expiratory time_10_h.p.i.	215.084	185.449	113.152	148.609		269.639	311.544	154.032	175.443
	Expiratory time_12_h.p.i.	124.193	126.597	108.999	122.119		243.709	236.128	127.718	138.732
	Expiratory time_18_h.p.i.	98.8898	84.1543	92.6942	97.9474		146.103	137.864	103.368	128.515
	Expiratory time_24_h.p.i.	91.6343	76.4572	95.0471	95.9968		119.264	111.912	109.803	117.634
	Expiratory time_48_h.p.i.	98.8515	83.4924	107.955	105.144		145.282	113.402	124.345	149.03
	Expiratory time_72_h.p.i.	95.6404	95.725	110.74	95.3391		121.763	114.819	151.873	144.119
	Expiratory time_96_h.p.i.	101.359	100.483	115.872	109.063		142.137	133.761	157.073	146.668
	Expiratory time_120_h.p.i.	103.355	94.2595	114.558	119.297		127.447	135.943	153.77	141.325
	Expiratory time_144_h.p.i.	108.484	99.0403	117.378	112.173		140.049	141.366	171.476	136.135
	Expiratory time_168_h.p.i.	104.166	94.9309	112.611	110.664		126.249	123.624	147.124	144.379
	Expiratory time_192_h.p.i.	96.934	102.607	119.431	112.29		.	.	155.385	143.896
		young					old
	unit: ms	B6	CftrMHH	WT	CftrKO		B6	CftrMHH	WT	CftrKO
	Inspiratory time_pre	87.6886	74.9709	100.137	97.5521		117.539	107.34	136.557	143.935
	Inspiratory time_4_h.p.i.	84.7825	82.7379	102.942	88.9458		128.695	114.382	153.357	136.916
	Inspiratory time_6_h.p.i.	77.3203	74.4099	80.3567	77.8711		108.782	126.579	99.69	83.7779
	Inspiratory time_8_h.p.i.	84.5225	89.7131	84.0358	78.7961		87.8459	149.373	93.6534	88.4923
	Inspiratory time_10_h.p.i.	70.444	78.5276	81.4025	79.9931		101.866	99.3379	105.795	97.8571
	Inspiratory time_12_h.p.i.	68.1426	66.0953	83.2966	77.5336		94.1394	101.994	110.937	108.974
	Inspiratory time_18_h.p.i.	66.5894	64.8319	78.9461	73.8453		100.836	102.389	100.546	92.8325
	Inspiratory time_24_h.p.i.	60.4786	61.7884	79.5279	74.5044		94.3828	91.2853	92.9223	87.8336
	Inspiratory time_48_h.p.i.	72.8731	68.3743	95.1259	86.2611		105.227	93.9684	109.251	109.715
	Inspiratory time_72_h.p.i.	73.8408	69.4537	96.2775	83.92		92.6129	96.2196	120.024	120.226
	Inspiratory time_96_h.p.i.	75.5104	69.6224	99.9673	94.0665		96.2479	102.461	127.156	121.647
	Inspiratory time_120_h.p.i.	76.9346	73.2527	95.6852	96.5338		90.925	95.2414	125.236	129.449
	Inspiratory time_144_h.p.i.	78.8947	72.1025	105.118	100.548		96.1787	98.8948	121.901	127.247
	Inspiratory time_168_h.p.i.	82.2391	71.0702	95.651	106.535		93.0846	96.4015	125.9	122.885
	Inspiratory time_192_h.p.i.	77.3597	75.3041	102.84	105.389		.	.	122.82	124.804
		young					old
	unit: ms	B6	CftrMHH	WT	CftrKO		B6	CftrMHH	WT	CftrKO
	Time of inspiration plus expiration_pre	201.605	177.306	220.976	209.45		273.931	253.589	290.78	294.191
	Time of inspiration plus expiration_4_h.p.i.	242.471	214.862	231.107	255.157		331.383	312.878	415.526	329.537
	Time of inspiration plus expiration_6_h.p.i.	342.756	296.977	231.687	337.149		304.995	356.859	295.985	281.463
	Time of inspiration plus expiration_8_h.p.i.	345.19	293.358	220.462	257.241		352.511	393.091	266.215	257.608
	Time of inspiration plus expiration_10_h.p.i.	287.231	277.035	194.225	241.057		373.831	406.622	256.257	286.241
	Time of inspiration plus expiration_12_h.p.i.	192.458	192.668	191.859	217.602		336.893	336.376	224.436	270.568
	Time of inspiration plus expiration_18_h.p.i.	164.884	150.126	168.794	171.693		246.92	243.573	207.539	238.289
	Time of inspiration plus expiration_24_h.p.i.	157.329	138.369	174.981	171.174		208.495	203.306	209.115	205.425
	Time of inspiration plus expiration_48_h.p.i.	171.215	150.658	203.073	195.565		253.255	212.502	229.078	265.076
	Time of inspiration plus expiration_72_h.p.i.	169.918	162.684	211.401	181.86		213.526	211.372	268.405	269.81
	Time of inspiration plus expiration_96_h.p.i.	176.417	169.801	220.147	194.701		238.381	236.367	281.245	270.121
	Time of inspiration plus expiration_120_h.p.i.	181.59	168.532	209.882	217.404		217.637	233.191	284.007	258.726
	Time of inspiration plus expiration_144_h.p.i.	188.612	169.987	223.32	215.784		237.895	248.092	314.399	262.4
	Time of inspiration plus expiration_168_h.p.i.	188.022	168.466	216.359	211.858		219.218	223.076	276.821	269.278
	Time of inspiration plus expiration_192_h.p.i.	176.358	172.706	223.764	213.871		.	.	277.407	260.124
		young					old
	unit: ml/s	B6	CftrMHH	WT	CftrKO		B6	CftrMHH	WT	CftrKO
	IF50_pre	-3.55948	-3.83067	-3.21887	-3.3634		-2.37974	-2.33845	-2.01457	-2.01923
	IF50_4_h.p.i.	-2.2113	-2.56142	-2.30142	-2.64615		-1.27044	-1.06003	-1.42988	-1.47313
	IF50_6_h.p.i.	-1.60328	-1.89849	-2.19439	-2.63519		-1.20595	-0.97886	-1.33157	-2.15549
	IF50_8_h.p.i.	-1.78796	-1.83992	-2.51097	-2.51209		-1.48583	-0.617916	-1.51261	-2.57518
	IF50_10_h.p.i.	-2.41296	-2.03979	-2.67824	-2.68919		-1.03004	-1.0441	-1.53064	-1.77616
	IF50_12_h.p.i.	-3.09426	-2.92955	-2.67284	-2.80478		-1.74946	-1.04593	-1.81283	-2.19898
	IF50_18_h.p.i.	-3.57569	-3.5068	-2.85096	-2.90904		-1.86125	-1.82909	-1.80471	-2.02241
	IF50_24_h.p.i.	-3.4569	-3.19092	-2.71449	-2.64908		-2.66491	-2.53703	-1.96269	-2.09754
	IF50_48_h.p.i.	-3.84689	-3.70728	-3.03544	-3.1789		-2.56051	-2.85769	-2.22716	-2.08388
	IF50_72_h.p.i.	-3.66926	-3.52028	-3.04153	-3.29694		-3.13306	-2.67866	-2.22577	-2.20962
	IF50_96_h.p.i.	-3.70941	-4.12365	-2.81281	-2.97422		-3.05169	-2.57867	-1.93969	-2.34189
	IF50_120_h.p.i.	-3.51576	-4.00085	-2.95342	-3.18323		-3.08389	-2.31834	-2.24372	-2.14118
	IF50_144_h.p.i.	-3.48762	-4.02759	-2.87419	-3.07815		-3.06945	-2.31272	-2.37301	-1.93696
	IF50_168_h.p.i.	-3.78767	-4.26377	-3.31328	-2.99901		-3.67928	-2.79334	-2.24107	-2.32015
	IF50_192_h.p.i.	-3.92929	-4.20084	-3.27374	-3.07548		.	.	-2.21536	-2.42988
		young					old
	unit: ml/s	B6	CftrMHH	WT	CftrKO		B6	CftrMHH	WT	CftrKO
	EF50_pre	3.01625	3.06049	2.85782	2.99811		2.50147	2.01271	1.98341	1.87553
	EF50_4_h.p.i.	1.40762	2.02241	1.85134	2.37451		0.847479	0.601221	1.05268	1.12576
	EF50_6_h.p.i.	1.00292	1.47851	1.38875	1.78551		0.914006	0.772392	0.723146	1.04392
	EF50_8_h.p.i.	1.34202	1.54599	1.62607	1.97205		0.750263	0.524753	0.982003	1.88572
	EF50_10_h.p.i.	1.64226	1.70894	1.82644	1.92809		0.805227	0.684211	1.07829	1.43104
	EF50_12_h.p.i.	2.06276	2.40104	2.01525	2.2089		0.78945	0.612163	1.46674	1.8078
	EF50_18_h.p.i.	2.37275	2.80576	2.4576	2.46006		1.38706	1.27387	1.85592	1.73856
	EF50_24_h.p.i.	2.5875	2.60883	2.4863	2.20214		2.00701	1.98204	1.76389	1.69714
	EF50_48_h.p.i.	3.34591	3.17058	2.93546	2.62599		2.21151	2.51295	2.21632	2.10099
	EF50_72_h.p.i.	3.30182	2.84499	3.10417	3.14046		2.85188	2.48054	1.99559	2.28581
	EF50_96_h.p.i.	3.44964	3.00727	2.76637	3.00084		2.8265	2.20642	2.09444	2.16864
	EF50_120_h.p.i.	3.00971	3.19324	3.08196	2.85974		2.53809	1.85929	2.07448	2.32797
	EF50_144_h.p.i.	3.18538	3.11696	2.83255	2.93393		2.87245	1.85004	1.85972	2.22611
	EF50_168_h.p.i.	3.16108	3.42286	2.9794	2.9366		2.8819	2.34204	2.32932	2.32098
	EF50_192_h.p.i.	3.48018	3.11714	2.84527	3.10521		.	.	2.11667	2.41609
		young					old
	unit: ml/s	B6	CftrMHH	WT	CftrKO		B6	CftrMHH	WT	CftrKO
	Peak inspiratory flow_pre	-3.68048	-3.95366	-3.48562	-3.48315		-2.42861	-2.44008	-2.21201	-2.19604
	Peak inspiratory flow_4_h.p.i.	-2.34663	-2.79821	-2.71493	-2.79351		-1.44995	-1.24946	-1.67848	-1.88419
	Peak inspiratory flow_6_h.p.i.	-1.63851	-1.97383	-2.54964	-2.80083		-1.31321	-1.07303	-1.70357	-2.23426
	Peak inspiratory flow_8_h.p.i.	-1.83144	-1.93135	-2.78631	-2.70398		-1.52938	-0.673409	-1.84201	-2.63939
	Peak inspiratory flow_10_h.p.i.	-2.46042	-2.09178	-2.89595	-2.88584		-1.12308	-1.13535	-1.79634	-2.20283
	Peak inspiratory flow_12_h.p.i.	-3.36416	-3.04161	-3.00946	-3.08546		-1.82581	-1.14574	-2.06404	-2.27885
	Peak inspiratory flow_18_h.p.i.	-3.75108	-3.69061	-3.07089	-3.15755		-2.08402	-1.92113	-2.09157	-2.31433
	Peak inspiratory flow_24_h.p.i.	-3.6521	-3.37418	-2.93881	-2.8234		-2.75446	-2.74334	-2.13662	-2.27789
	Peak inspiratory flow_48_h.p.i.	-3.94934	-3.78432	-3.14433	-3.42338		-2.63013	-3.05608	-2.36139	-2.28552
	Peak inspiratory flow_72_h.p.i.	-3.7815	-3.69118	-3.35109	-3.36539		-3.23044	-2.73545	-2.36265	-2.32078
	Peak inspiratory flow_96_h.p.i.	-3.8237	-4.26806	-3.02674	-3.26975		-3.15674	-2.65194	-2.09367	-2.4151
	Peak inspiratory flow_120_h.p.i.	-3.60697	-4.16215	-3.09805	-3.32322		-3.18919	-2.462	-2.34647	-2.31006
	Peak inspiratory flow_144_h.p.i.	-3.60634	-4.18546	-3.05926	-3.18669		-3.12818	-2.50456	-2.55575	-2.26822
	Peak inspiratory flow_168_h.p.i.	-3.91613	-4.35551	-3.49618	-3.08749		-3.83261	-2.91528	-2.3915	-2.55389
	Peak inspiratory flow_192_h.p.i.	-4.06286	-4.28947	-3.52663	-3.19741		.	.	-2.35949	-2.51196
		young					old
	unit: ml/s	B6	CftrMHH	WT	CftrKO		B6	CftrMHH	WT	CftrKO
	Peak expiratory flow_pre	3.19636	3.22281	2.99016	3.1621		2.55858	2.23045	2.17295	2.03987
	Peak expiratory flow_4_h.p.i.	1.53681	2.14192	2.08276	2.49424		1.03403	0.977312	1.11383	1.33488
	Peak expiratory flow_6_h.p.i.	1.13688	1.5257	1.59134	1.90274		1.04901	0.89181	1.0388	1.18992
	Peak expiratory flow_8_h.p.i.	1.37893	1.56863	1.918	2.0314		0.869024	0.641457	1.19593	2.06182
	Peak expiratory flow_10_h.p.i.	1.75759	1.73344	2.061	2.08607		0.928321	0.801518	1.27076	1.64168
	Peak expiratory flow_12_h.p.i.	2.35494	2.48177	2.24817	2.38313		1.06687	0.757736	1.56267	1.93473
	Peak expiratory flow_18_h.p.i.	2.55357	2.838	2.63685	2.59103		1.57686	1.49495	1.90244	1.92053
	Peak expiratory flow_24_h.p.i.	2.68903	2.66703	2.58451	2.34964		2.05984	2.04758	1.81846	1.91411
	Peak expiratory flow_48_h.p.i.	3.53524	3.25523	3.13812	2.82244		2.3676	2.61906	2.29228	2.28611
	Peak expiratory flow_72_h.p.i.	3.4954	2.96958	3.28139	3.27827		3.04164	2.58372	2.12658	2.43874
	Peak expiratory flow_96_h.p.i.	3.60723	3.14753	2.95267	3.04758		2.9518	2.32281	2.21266	2.36305
	Peak expiratory flow_120_h.p.i.	3.15062	3.31976	3.26323	2.99396		2.65235	1.94923	2.13562	2.40916
	Peak expiratory flow_144_h.p.i.	3.3034	3.26294	2.94641	2.96167		3.02801	1.97233	1.9914	2.34017
	Peak expiratory flow_168_h.p.i.	3.30114	3.55331	3.1301	3.01527		2.9594	2.42293	2.45256	2.42045
	Peak expiratory flow_192_h.p.i.	3.68777	3.24033	3.01307	3.18277		.	.	2.29932	2.48315
		young					old
	unit: breaths per minute	B6	CftrMHH	WT	CftrKO		B6	CftrMHH	WT	CftrKO
	Respiratory rate_pre	298.738	343.163	277.964	289.151		220.372	238.11	209.629	205.729
	Respiratory rate_4_h.p.i.	247.744	279.687	260.023	240.935		181.657	206.945	148.089	182.551
	Respiratory rate_6_h.p.i.	187.245	203.522	291.63	230.354		212.621	191.371	203.393	215.424
	Respiratory rate_8_h.p.i.	214.413	206.321	298.532	240.731		186.424	199.802	225.806	235.164
	Respiratory rate_10_h.p.i.	210.915	221.598	310.087	259.448		192.605	151.682	235.842	214.05
	Respiratory rate_12_h.p.i.	312.531	312.7	314.673	276.928		195.345	192.688	268.217	222.312
	Respiratory rate_18_h.p.i.	364.891	400.614	355.652	350.469		243.326	247.351	290.603	253.664
	Respiratory rate_24_h.p.i.	383.864	434.437	344.032	353.884		291.171	297.369	288.139	292.292
	Respiratory rate_48_h.p.i.	352.033	402.185	295.652	307.987		239.581	283.155	264.243	227.191
	Respiratory rate_72_h.p.i.	354.344	372.87	292.125	330.011		282.234	286.63	225.11	224.46
	Respiratory rate_96_h.p.i.	343.989	356.213	273.377	310.024		254.102	254.324	218.084	223.504
	Respiratory rate_120_h.p.i.	333.005	361.477	287.148	276.622		276.38	258.641	213.212	232.95
	Respiratory rate_144_h.p.i.	320.37	358.422	269.306	280.03		253.12	243.92	192.823	229.134
	Respiratory rate_168_h.p.i.	323.109	358.407	278.761	283.832		274.899	269.798	218.241	223.606
	Respiratory rate_192_h.p.i.	342.467	351.407	268.984	280.932		.	.	219.865	231.117
		young					old
	unit: ms	B6	CftrMHH	WT	CftrKO		B6	CftrMHH	WT	CftrKO
	Relaxation_Time_pre	68.1624	63.4531	74.0119	69.4886		93.7081	89.1731	93.5906	104.143
	Relaxation_Time_4_h.p.i.	71.1248	58.2458	67.6427	58.413		129.412	115.305	161.881	112.089
	Relaxation_Time_6_h.p.i.	81.5265	62.9783	76.7172	58.4381		88.9016	105.29	113.199	93.39
	Relaxation_Time_8_h.p.i.	81.0192	64.9573	65.7175	55.789		100.389	99.4773	95.2668	78.1539
	Relaxation_Time_10_h.p.i.	55.0937	64.2951	63.0678	50.7314		116.498	141.83	89.3251	84.1903
	Relaxation_Time_12_h.p.i.	55.1966	49.2529	61.4445	54.4869		107.819	112.033	75.275	83.7059
	Relaxation_Time_18_h.p.i.	53.4715	48.7586	50.1946	53.7125		87.2995	80.7739	65.825	74.4664
	Relaxation_Time_24_h.p.i.	53.002	43.8574	52.9272	54.6028		76.2126	67.6079	64.3839	67.2222
	Relaxation_Time_48_h.p.i.	62.0821	51.4616	60.5066	68.7177		98.795	68.1106	77.8674	100.957
	Relaxation_Time_72_h.p.i.	62.54	62.8474	62.8837	59.0435		78.433	70.3178	102.981	89.6565
	Relaxation_Time_96_h.p.i.	63.0492	63.2866	65.8779	64.9013		106.49	85.9149	107.307	95.1703
	Relaxation_Time_120_h.p.i.	66.4432	57.7112	67.261	75.2588		87.045	89.5512	95.2679	94.4375
	Relaxation_Time_144_h.p.i.	70.3145	62.4248	69.3085	73.1879		96.2435	90.9254	108.264	87.5784
	Relaxation_Time_168_h.p.i.	63.9521	60.0878	67.5676	73.0545		83.3812	76.6109	96.3216	95.0971
	Relaxation_Time_192_h.p.i.	58.5455	62.577	69.3207	70.5308		.	.	109.672	99.0259
		young					old
	unit: ms	B6	CftrMHH	WT	CftrKO		B6	CftrMHH	WT	CftrKO
	Time_of_Pause_pre	23.3857	21.8092	21.733	16.1267		23.589	23.0328	24.2833	17.4742
	Time_of_Pause_4_h.p.i.	43.3468	42.0666	35.1119	65.6071		32.4393	42.5789	41.8182	39.974
	Time_of_Pause_6_h.p.i.	112.422	119.874	52.3433	173.971		97.2403	120.36	42.5361	59.5727
	Time_of_Pause_8_h.p.i.	128.253	157.44	40.9406	86.8626		140.474	199.434	33.6609	60.7332
	Time_of_Pause_10_h.p.i.	104.289	124.65	30.3908	56.194		153.076	134.458	30.6801	27.2026
	Time_of_Pause_12_h.p.i.	51.7188	56.943	28.5724	44.6536		94.1937	113.243	22.752	27.5852
	Time_of_Pause_18_h.p.i.	21.0958	22.769	27.0538	24.7349		26.4532	24.119	22.813	28.9889
	Time_of_Pause_24_h.p.i.	21.888	19.9768	21.8813	26.2881		23.1815	19.8108	29.4713	26.3619
	Time_of_Pause_48_h.p.i.	20.3827	18.1613	20.6968	15.1494		21.7467	19.2598	20.3365	18.218
	Time_of_Pause_72_h.p.i.	19.8218	21.6046	20.8997	16.8		23.3249	20.6884	21.4946	18.961
	Time_of_Pause_96_h.p.i.	19.6623	18.0115	21.1849	16.0839		21.8014	18.847	20.9503	19.6109
	Time_of_Pause_120_h.p.i.	20.0151	18.2777	18.9774	15.1195		20.6639	21.6331	20.5616	17.9681
	Time_of_Pause_144_h.p.i.	20.7378	19.0337	20.9557	16.2959		22.9215	21.0039	18.6484	19.7741
	Time_of_Pause_168_h.p.i.	21.9582	19.8691	19.0949	16.3824		22.4911	19.7283	19.1701	18.3463
	Time_of_Pause_192_h.p.i.	20.3861	20.8706	20.9192	15.4643		.	.	22.1498	22.0642
		young					old
	unit: ms	B6	CftrMHH	WT	CftrKO		B6	CftrMHH	WT	CftrKO
	Time_of_Brake_pre	29.3974	26.3101	16.39	24.4092		33.7063	30.5968	22.2009	29.2403
	Time_of_Brake_4_h.p.i.	11.1511	14.9717	10.9586	11.8605		14.6867	24.6383	31.2713	11.333
	Time_of_Brake_6_h.p.i.	16.6557	19.1617	10.6241	13.9617		18.3425	19.7753	5.60613	8.39322
	Time_of_Brake_8_h.p.i.	20.098	25.859	9.14205	12.5878		19.7264	40.5368	14.6897	14.5556
	Time_of_Brake_10_h.p.i.	13.4223	23.0032	11.3497	12.7774		24.6929	25.1541	17.1665	18.3747
	Time_of_Brake_12_h.p.i.	12.3559	11.3056	12.6241	12.4877		22.7231	19.5681	17.1608	12.2614
	Time_of_Brake_18_h.p.i.	13.2125	12.5556	10.8817	12.3718		21.3954	18.2837	15.9695	13.1611
	Time_of_Brake_24_h.p.i.	15.8114	13.1927	11.3403	12.4402		23.732	18.7783	18.0074	9.65105
	Time_of_Brake_48_h.p.i.	28.0856	22.18	16.0973	20.1984		47.2801	18.2111	26.7859	31.2673
	Time_of_Brake_72_h.p.i.	29.7243	33.184	14.9488	23.08		34.5886	25.4448	40.8148	28.1849
	Time_of_Brake_96_h.p.i.	30.7692	27.5282	18.996	23.952		58.5899	33.2091	46.0986	32.8386
	Time_of_Brake_120_h.p.i.	32.1706	22.8174	17.2218	26.4304		40.9058	37.0481	35.2812	37.0478
	Time_of_Brake_144_h.p.i.	34.9166	25.011	16.3322	25.3976		46.8637	41.8803	26.0318	29.4678
	Time_of_Brake_168_h.p.i.	28.2322	26.8029	16.2577	25.047		34.6054	35.4173	30.85	34.2243
	Time_of_Brake_192_h.p.i.	21.5625	25.0862	15.2465	20.8603		.	.	42.2114	42.1153
